# Supplementary material for: Algorithmic Discovery of Methylation “Hot Spots” in DNA from Lymphoma Patients
Source: Cancer Inform. 2008 Sep 4;6:449–53. doi: 10.4137/cin.s921 (PMC2623312; doi:10.4137/cin.s921)
Supplement: Supplementary file 1 [file cin-6-0449-s1.xls]

## Sheet: ListOfGenes
Total Number of Genes	Gene Accession No.	Chromosome	Gene Name	Gene Function
1	616_28:A07_ # MEIS1/BC043503 (416-D), NM_002398 (416-D) #	2	MEIS1	Homeobox 1 protein involved in cancer and acute leukemia
2	858_3:A12_	2	SPATA5	ATP-binding protein involved in cell differentiation
3	3586_43:G07_ # HIRIP5/AJ132584 (0-W), NM_015700 (0-W) # HIRIP5/AY286307 (0-W) # HIRIP5/BX538347 (0-W) # AY335194 (0-W) #	2	HIRIP5	HIRA interacting protein 5 involved in iron ion binding
4	5129_40:F09_ # BC063672 (0-W) # NM_001153 (0-W) #	2	ANXA4	Annexin IV involved in anti-apoptosis and proliferation
5	886_3:C08_	2	0	Unknown
6	1914_9:H11_	2	ZC3H6	Zinc finger CCCH-type domain containing 6 involved in zinc ion binding
7	1436_25:G04_ # LRP1B/AK054663 (0-W) # LRP1B/AF176832 (656-U), NM_018557 (656-U) #	2	LRP1B	Low density lipoprotein-related protein 1B deleted in tumors
8	2289_27:B05_ # HRB/BC030592 (205-D) # NM_004504 (217-D) #	2	HRB	HIV-1 Rev binding protein involved in nucleocytolasmic transport
9	1510_27:E08_ # FBXO36/BC017869 (0-W) # FBXO36/BC033935 (0-W), NM_174899 (0-W) # TRIP12/D28476 (495-U) #	2	FBXO36	F-box protein 36 involved in protein ubiquitination
100% CLUSTERED (9/9)
Total Number of Genes	Gene Accession No.	Chromosome	Gene Name	Gene Function
1	3565_45:E01_ # TBC1D2/AY026527 (274-U) # TBC1D2/AF318370 (327-U) # TBC1D2/AK026105 (696-U) #	9	TBC1D2	TBC1 domain family, member 2
2	2649_7:B06_ # BC055081 (0-W) # BC061906 (0-W) # SMC2L1/AF092563 (0-W), NM_006444 (0-W) #	9	SMC2L1	Structural maintenance of chromosomes 2 involved in mitosis
3	1725_3:D05_ # SLC31A1/AL831843 (0-W), NM_001859 (0-W) # BC061924 (0-W) # AB014574 (0-W) #	9	SLC31A1	Solute carrier family 31 (copper transporters), member 1
100% CLUSTERED (3/3)
Total Number of Genes	Gene Accession No.	Chromosome	Gene Name	Gene Function
1	5601_59:F05_	19	GNG7	Guanine nucleotide binding protein (G protein), gamma 7 the suppression of which has been associated with cancer
2	3001_21:B02_ # AL713781 (0-W) # HNRPM/BC064588 (1210-D) #	19	HNRPM	Heterogeneous nuclear ribonucleoprotein M
3	1142_11:E04_ # JUNB/BC004250 (2153-D), NM_002229 (2153-D) #	19	JUNB	Jun B proto-oncogene
4	1481_27:C10_ # NM_199126 (0-W) # ZNF585A/BC063820 (0-W) # AK056389 (0-W) # NM_152655 (0-W) # BC026081 (0-W) #	19	ZNF585A	Zinc finger protein 585A
5	2852_11:H04_ # RPS16/BC004324 (0-W) # NM_001020 (0-W) # BC062779 (2936-U) #	19	RPS16	Ribosomal protein S16
6	5630_59:H03_ # ZNF546/BC045649 (0-W), NM_178544 (0-W) #	19	ZNF546	Zinc finger protein 546A
7	6047_43:D10_	19	PRX	Periaxin
8	712_29:G07_ # ZNF224/AF187990 (0-W), NM_013398 (0-W) # BC002889 (0-W) #	19	ZNF224	Zinc finger protein 224
9	2671_6:D02_ # ZNF614/BC004930 (0-W) # NM_025040 (0-W) # ZNF614/AK097156 (0-W) #	19	ZNF614	Zinc finger protein 614
10	5099_40:D09_ # ZNF611/AK097434 (4116-U), NM_030972 (4116-U) #	19	ZNF611	Zinc finger protein 611
11	4664_53:G04_ # BC067346 (340-D) # BC054884 (696-D) # FLJ10891/AK001753 (729-D), NM_018260 (729-D) # ZNF600/BX640933 (840-U), NM_198457 (840-U) # NM_024924 (1077-U) #	19	0	Unknown
12	2808_13:D12_ # ZNF160/BC000807 (331-U) # NM_033288 (351-U), NM_198893 (351-U) # NM_024733 (460-U) # NM_032584 (764-U) #	19	ZNF160	Zinc finger protein 160
13	3868_60:A07_ # BC015370 (88-U) # BC067346 (380-D) # BC054884 (736-D) # ZNF600/BX640933 (739-U), NM_198457 (739-U) # ZNF600/BX640933 (739-U), NM_198457 (739-U) # FLJ10891/AK001753 (769-D), NM_018260 (769-D) # LOC91661/BC017357 (939-D), NM_138372 (939-D) # ZNF83/AK027518 (969-U), NM_018300 (969-U) # NM_024924 (1153-U) # LOC91661/BC001610 (1761-D) #	19	ZNF600	Zinc finger protein 600
86.6% CLUSTERED (13/15)
